# Supplementary material for: COVID-19 prevention training with video-based feedback in nursing homes: impact on staff safety behaviors
Source: Infect Control Hosp Epidemiol. 2025 Apr 28;46(7):730–7. doi: 10.1017/ice.2025.77 (PMC12277080; doi:10.1017/ice.2025.77)
Supplement: Ngai et al. supplementary material 2 — Ngai et al. supplementary material [file S0899823X25000777sup002.zip]

Archive with 1 entries (1 files):
- Supplemental Material Non-Breakroom Poster.eps
